# Supplementary material for: Altered insulin-like growth factor-2 signaling is associated with psychopathology and cognitive deficits in patients with schizophrenia
Source: PLoS One. 2020 Mar 19;15(3):e0226688. doi: 10.1371/journal.pone.0226688 (PMC7081987; doi:10.1371/journal.pone.0226688)
Supplement: S1 Data — (ZIP) [file pone.0226688.s001.zip]

Archive with 4 entries (3 files):
- Data/
- Data/Comparison of cognition.sav
- Data/Comparison of IGF2-IGFBP level.sav
- Data/The data of patients.sav
